# Supplementary material for: Epigenetic Regulation Involving microRNAs in Diabetes
Source: Biomolecules. 2026 May 19;16(5):742. doi: 10.3390/biom16050742 (PMC13204174; doi:10.3390/biom16050742)
Supplement: Supplementary file 1 [file biomolecules-16-00742-s001.zip]

Archive with 1 entries (1 files):
- biomolecules-4291572-supplementary.pdf
